# Supplementary material for: Evaluation of the Photocatalytic Properties of Copper Oxides/Graphene/TiO2 Nanoparticles Composites
Source: Molecules. 2022 Sep 7;27(18):5803. doi: 10.3390/molecules27185803 (PMC9502858; doi:10.3390/molecules27185803)
Supplement: Supplementary file 1 [file molecules-27-05803-s001.zip]

Archive with 1 entries (1 files):
- molecules-1877504-supplementary.pdf
